# Supplementary material for: Schema Playground: a tool for authoring, extending, and using metadata schemas to improve FAIRness of biomedical data
Source: BMC Bioinformatics. 2023 Apr 20;24:159. doi: 10.1186/s12859-023-05258-4 (PMC10116472; doi:10.1186/s12859-023-05258-4)
Supplement: Supplementary file 2 — Additional file 2. Supplemental Table 1. Comparison of Schema Playground with other tools. [file 12859_2023_5258_MOESM2_ESM.xlsx]

## Sheet: Sheet1
Tool name	Cost	Tool type	developed by	Schema compatibility	Tool function	Schema Tool category
GoCrawlIt	Free	command line	Bioschemas	Bioschemas	Crawls and extracts bioschemas.org/schema.org JSON-LD and Microdata from a given website	mark up scraping
Bioschemas Generator	Free	browser-based	Bioschemas	Bioschemas	Generate markup using Bioschemas	markup generation
Markup Builder	Free	web application	Bioschemas	Bioschemas	Generate markup using Bioschemas	markup generation
Buzzbang	Free	command line, python	Bioschemas	Bioschemas	Find, crawl and use Bioschemas markup	markup scraping
Validata	Free	javascript, npm	Bioschemas	Bioschemas	Validate markup against Bioschemas	markup validation
Bioschemas.org (site)	Free	browser-based	Bioschemas	Bioschemas	Search for schemas, learn about schemas, see examples of schemas, schema creation documentation	schema search/view
GoWeb	Free	command line	Bioschemas	Bioschemas	Publish Bioschemas specifications	web page generation
Crosswalk google spreadsheets	Free	browser-based	Science on Schema / GeoScience	Bioschemas, Schema.org	Create schemas	define schemas
BMUSE: Bioschemas Markup Scraper and Extractor	Free	java, maven, command line	Bioschemas	Bioschemas, Schema.org	Scraper and extractor for markup	markup scraping
JSON Schema Editor	Free	browser-based	TangramJs, James Huang	JSON schema	Create a JSON schema file from JSON file	JSON schema generation, viewing
JSONschema.net	Free	browser-based	Jack Wootton	JSON schema	Create a JSON schema file from JSON file	JSON schema generation, viewing
JSON Online JSON Validator	Free	browser-based	https://JSONonline.net/JSON-validator	JSON schema	Validate JSON against JSON schema	JSON validation
JSON schema validator	Free	browser-based	Newtonsoft	JSON schema	Validate JSON against JSON schema	JSON validation
JSON Editor Online	Free	browser-based	https://JSONeditoronline.org/	JSON schema	View, edit, create, JSON	view/edit JSON
JSON Formatter	Free	browser-based	JSONformatter.org	JSON schema	View, edit, create, JSON	view/edit JSON
JSON LD Site Name Generator	Free	browser-based	Stephan Kopp	Schema.org	Generate name, url, markup for sites	markup generation
JSON-LD Schema Generator For SEO	Free	browser-based	Joe Hall	Schema.org	Generate JSONld markup	markup generation
JSON-LD Schema Markup Generator	Free	browser-based	J.D. Flynn	Schema.org	Generate JSONld markup	markup generation
Schema App Editor	Subscription	GUI-based	Schema App	Schema.org	Generate markup and add to html	markup generation
Schema App Highlighter	Subscription	GUI-based	Schema App	Schema.org	Generate markup and add to html	markup generation
schema.dev Schema Builder	Free	browser-based	Schema.dev	Schema.org	Schema markup generator	markup generation
Structured Data Markup Helper	Free	browser-based	Google	Schema.org	Generate markup and add to html	markup generation
Webcode.tools Markup Generator	Free	browser-based	Webcode.tools	Schema.org	Generate JSONld markup and add to html	markup generation
Google Dataset Search	Free	browser-based	Google	Schema.org	Scrape markup using Schema.org	markup index/search
Gleaner	Free	command line	Science on Schema / GeoScience	Schema.org	Scrape web for markup	markup scraping
Bing Markup Validator	Free	browser-based	Microsoft	Schema.org	Crawl and test for schema.org compatible markup	markup scraping/testing
Rich Results Test	Free	browser-based	Google	Schema.org	Crawl and test for schema.org compatible markup	markup scraping/testing
Schema Markup Testing Tool	Free	browser-based	Google	Schema.org	Crawl and test for schema.org compatible markup	markup scraping/testing
Structured Data Linter	Free	browser-based	Gregg Kellogg and Stephane Corlosquet	Schema.org	Crawl and test for schema.org compatible markup	markup scraping/testing
https://validator.schema.org/	Free	browser-based	Schema.org	Schema.org	Validate mark up against schema.org	markup validation
Schema.dev Structured Data Testing tool	Free	browser-based	Schema.dev	Schema.org	Validate markup against schema.org	markup validation
Schema.org (site)	Free	browser-based	Schema.org	Schema.org	Search for schemas, learn about schemas, see examples of schemas, create schemas	schema search/view
Microdata Generator	Free	browser-based	Steven Ferrino	Schema.org/LocalBusiness	Generate markup for local business	markup generation
biovalidator	Free	command line	Elixir	JSON schema	Validate JSON against JSON schema including ontology use	JSON validation
ObjTables	Free	command line, API, python	Jonathan Karr	Any	Create template spreadsheets for a schema, convert formatted data, validate data	schema viewing, markup generation, markup validation
